# Supplementary material for: Refining Immunogenicity through Intradermal Delivery of Outer Membrane Vesicles against Shigella flexneri in Mice
Source: Int J Mol Sci. 2023 Nov 29;24(23):16910. doi: 10.3390/ijms242316910 (PMC10706920; doi:10.3390/ijms242316910)
Supplement: Supplementary file 1 [file ijms-24-16910-s001.zip]

Archive with 1 entries (1 files):
- ijms-2719751-supplementary.pdf
